# Supplementary material for: TWEAK/Fn14 Signalling Regulates the Tissue Microenvironment in Chronic Pancreatitis
Source: Cancers (Basel). 2023 Mar 16;15(6):1807. doi: 10.3390/cancers15061807 (PMC10046490; doi:10.3390/cancers15061807)
Supplement: Supplementary file 1 [file cancers-15-01807-s001.zip]

Archive with 4 entries (4 files):
- Supplementary Figure S1 - CK19.jpg
- Supplementary Figure S2 - aSMA.jpg
- Supplementary Figure S3 - CD11b.jpg
- Supplementary Figure S4 - Ly6G.jpg
